# Supplementary material for: Antioxidant Efficacy and “In Vivo” Safety of a Bentonite/Vitamin C Hybrid
Source: Pharmaceutics. 2023 Apr 7;15(4):1171. doi: 10.3390/pharmaceutics15041171 (PMC10144955; doi:10.3390/pharmaceutics15041171)
Supplement: Supplementary file 1 [file pharmaceutics-15-01171-s001.zip]

Archive with 1 entries (1 files):
- pharmaceutics-2212031-supplementary.docx
